# Supplementary material for: An Insight into Vaginal Microbiome Techniques
Source: Life (Basel). 2021 Nov 13;11(11):1229. doi: 10.3390/life11111229 (PMC8623751; doi:10.3390/life11111229)
Supplement: Supplementary file 1 [file life-11-01229-s001.zip]

Archive with 1 entries (1 files):
- life-1396414-supplementary.pdf
